# Supplementary material for: Combination of Remdesivir and Ivermectin Exerts Highly Potent and Synergistic Antiviral Activity Against Murine Coronavirus and SARS-CoV-2 Infections
Source: Cells. 2026 Jun 24;15(13):1146. doi: 10.3390/cells15131146 (PMC13359856; doi:10.3390/cells15131146)
Supplement: Supplementary file 1 [file cells-15-01146-s001.zip]

Archive with 1 entries (1 files):
- cells-4327781-supplementary.pdf
